# Supplementary material for: Degradation Signals for Ubiquitin-Proteasome Dependent Cytosolic Protein Quality Control (CytoQC) in Yeast
Source: G3 (Bethesda). 2016 Apr 26;6(7):1853–66. doi: 10.1534/g3.116.027953 (PMC4938640; doi:10.1534/g3.116.027953)
Supplement: Supplemental Material [file supp_g3.116.027953_TableS3.xlsx]

## Sheet: Sheet1
TABLE S3
Construct	aa Length	Sequence	MW (Da)	GRAVY
CL1	16	ACKNWFSSLSHFVIHL	1889.2	0.56875
CL1star	24	ACKNWFSSLSHFVIHFKTRPLAAH	2798.2	0.0666667
S2-LMM10-001	28	KSVTLESRSPKFLNWFSVFSLFKVITTG	3219.7	0.267857
S2-LMM10-002	10	YLIRLRACVV	1205.5	1.45
S2-LMM10-004	19	KQHRINIRKELLFLRLQMI	2450	-0.268421
S2-LMM10-006	39	DFFFLFVLPSEQKVKSPECDKDILRLTITQVLSHKTPYI	4597.3	0.0102564
S2-LMM10-008	31	ALYQPATDSFVFAAQLKTQIGCALVFIFVGR	3375.9	0.883871		NOTE: 10-8 and 10-12 have same degron sequence
S2-LMM10-009	15	KFDQVALARIRILSG	1687	0.406667
S2-LMM10-011	37	IKSVIINLTSYLSSLIFFSRLRIMFNLDRSYLAMDLV	4354.2	0.864865		This list has 77 NEW unique degron sequences
S2-LMM10-012	31	ALYQPATDSFVFAAQLKTQIGCALVFIFVGR	3375.9	0.883871
S2-LMM10-013	17	CSEIIPMSRSTPISTMG	1810.1	0.211765		CL1 and CL1* not from screen
S2-LMM10-014	42	KNVRSGTHSMKQVIYFPKLHLLKPVLFKPVALGMKLMDILTI	4807	0.364286
S2-LMM10-015	7	SYWLTVY	931	0.428571
S2-LMM10-017	17	ARNILRPIRIDFVHGVG	1933.3	0.247059
S2-LMM10-018	23	KNVFYFIVGTVRLVLFREIITVS	2714.3	1.16087
S2-LMM10-019	42	CSYYNTQLGIIATFKETKTSVLLFFFSTLITIFYTASHAIIG	4725.5	0.809524
S2-LMM10-020	23	GVKHFVFFTMFSIMPAINFPLGR	2657.2	0.878261
S2-LMM10-021	26	ENQEGLLKFQSIFVYCYRLLLKTLPL	3129.7	0.288462
S2-LMM10-025	17	YWISQIAQKLCFIDPGR	2038.4	0.0294118
S2-LMM10-027	14	YMLKISTLWKRCIY	1818.2	0.264286
S2-LMM10-029	18	SVCLASSLEGAKQIACGG	1693.9	0.677778
S2-LMM10-031	33	SIFYHIGTDLWTLSEHYYEGVLSLVASVIISGR	3727.2	0.533333
S2-LMM10-032	41	RYIYWKQCPKTAWIIKITIPHKARRGGRLGFYGTNMVICVK	4867.9	-0.190244
S2-LMM10-034	7	VVLVVVF	774	3.94286
S2-LMM10-036	8	RRTIYCLG	981.2	-0.075
S2-LMM10-037	15	SRYHSMLYQKRLRTI	1952.3	-1
S2-LMM10-040	21	YMSILRCASGKISIAAPPYIF	2301.7	0.828571
S2-LMM10-042	20	HKIMHLFPLAKTWRNLIHCG	2415.9	0.02
S2-LMM10-043	22	QSHMTIESKTRIERKMLVCTPG	2546	-0.586364
S2-LMM12-001	25	YHQGQSILLFCLKKCHEISLEIIQT	2945.5	0.212
S2-LMM12-003	11	KKSIFKIIKFL	1364.8	0.590909
S2-LMM12-004	14	LLSSVAPQLIQLVL	1493.8	1.67857
S2-LMM12-006	10	CKNLLLLLSY	1179.5	1.2
S2-LMM12-007	9	CIQAAGLCC	881.1	1.72222
S2-LMM12-009	16	LCWQCCILRNLIWVDK	2006.4	0.7125
S2-LMM12-013	17	YDNIRYNPMRSVMILKQ	2141.5	-0.652941
S2-LMM12-014	43	HLCISRYFVNTNQFEGLFKYYRSVVKTTDGKTRLRPAFIQQLG	5096.9	-0.376744
S2-LMM12-015	20	PRPKNAFILFRQHYHRILIG	2476.9	-0.36
S2-LMM12-017	15	NCLVLFFCPLTFVTG	1674	1.75333
S2-LMM12-021	15	EDIVRWGVWLGRHIC	1839.1	0.126667
S2-LMM12-022	30	GKNGRQKTIRSLWKRSRKLEFFSVCVRVDK	3623.3	-0.933333
S2-LMM12-023	29	NMSRTIPFLFKLVNRAVILPTAGFTLGGR	3190.8	0.510345
S2-LMM12-025	20	GRIGLKALKVIGWVYLQTHK	2280.8	0.18
S2-LMM12-027	12	SAVSKCSLVIVF	1252.5	1.80833
S2-LMM12-028	12	LISRTTPQLCPN	1342.6	-0.191667
S2-LMM12-032	18	LWLEDLQRTVVLIMVKPG	2110.6	0.65
S2-LMM12-033	34	AGESFNFMVKLLYKHPILPCLKTLLSIRSSCSPR	3850.6	0.241176
S2-LMM12-035	14	CHDSHFVIFYVSAG	1581.8	0.685714
S2-LMM12-036	25	WEVLHVQDIIMVESTFLATNNVPVG	2812.2	0.592
S2-LMM12-038	14	EGSIKALRCAIWGR	1559.8	-6.34e-17
S2-LMM12-039	8	AIFFLVSI	909.1	2.95
S2-LMM12-042	47	DKERPQSCPLQITTRAPKVPDFKFELLPLHSPLLRQSRLVSFPPLIG	5367.3	-0.312766
S2-LMM12-045	30	FLIDTIAMAFKCISLLSAKKRMTHVIRVDK	3450.2	0.576667
S2-LMM12-046	20	HFKDWRTFKFVSPSKFLVST	2457.8	-0.29
S2-LMM12-047	12	LGHLVGNIYILK	1339.6	0.991667
S2-LMM12-048	17	NSLRRMPLGILLLDLGR	1937.3	0.323529
S2-LMM12-053	32	KKILRTNSSFFYKIIEPYTIMPIFVTIDRVDK	3877.6	0.04375
S2-LMM12-054	43	LLEDLKDLANPIVKFSFLYVTYLHGLNLLIKCFRKYRTSQLPG	5041.9	0.195349
S2-LMM12-055	22	SQLFNGAPLSAYISLMRLALVL	2377.8	1.10909
S2-LMM12-056	10	YDQSWFLLAF	1289.4	0.5
S2-LMM12-061	11	CVCYLWAPIAG	1195.4	1.53636
S2-LMM12-064	18	AIWRELYNVVVLYGSVGR	2094.4	0.533333
S2-LMM12-067	12	ISLFNRGLRILG	1358.6	0.758333
S2-LMM12-068	38	VYCLWYGILAVLDVILPGRVMKGVQLRDGSKLSYRVDK	4325.2	0.378947
S2-LMM12-071	61	RTTLRRVSPISYMEIDPNGRCIILSSVEQNKLCFLVDYAQKLRISSPLEIIRPHMVTLEGR	7058.2	-0.0967213
S2-LMM12-077	13	WIIFARLYFPMKL	1698.1	1.05385
S2-LMM12-080	48	HGTPSYSNKIVNICYFLPCIYIYTYNAITRSCNIGYHPAKVYRKKKKG	5588.5	-0.402083
S2-LMM12-081	23	HDYSLPEFQEYCKRQNSRLLPAG	2752	-1.14783
S2-LMM12-082	18	SFSSIISFLGSVIIRVDK	1968.3	1.08333
S2-LMM12-083	18	RKFIYTRCLVLIFWYSQF	2383.9	0.572222
S2-LMM12-086	19	VSFAFNLNSLIVGILRFHW	2233.6	1.12632
S2-LMM12-088	9	WRRIVMLGF	1177.5	0.766667
S2-LMM12-093	26	RRHMRGLVSRKNMCSYLLIRAIYNPG	3105.7	-0.403846
S2-LMM12-098	33	SQAFIATLLFDSSMSALPIIPKQNSVSVGLFTH	3521	0.663636
S2-LMM12-102	16	SWPILTRDMASVEIRG	1831.1	-0.03125
S2-LMM12-103	12	EILIGISVLPVM	1283.6	2.09167
S2-LMM12-105	36	GLVILDLAMKIPAPKKSVFLAANGSETKKCLFCKSN	3836.6	0.322222
S2-LMM12-106	15	PITESFSFLVFATNG	1629.8	0.713333
S2-LMM12-107	28	SNSVVTVRVMTLELLGVLLDNLWVRVDK	3169.8	0.692857
S2-LMM12-108	12	RFYFFSSFLEAF	1560.7	0.725
